# Supplementary material for: Food Insecurity and Child Development: A State-of-the-Art Review
Source: Int J Environ Res Public Health. 2021 Aug 26;18(17):8990. doi: 10.3390/ijerph18178990 (PMC8431639; doi:10.3390/ijerph18178990)
Supplement: Supplementary file 1 [file ijerph-18-08990-s001.zip]

Archive with 2 entries (2 files):
- Supplementary Table S2.pdf
- Supplementary Table S1_Syntax.pdf
